# Supplementary material for: Dataset of volatile compounds from flowers and secondary metabolites from the skin pulp, green beans, and peaberry green beans of robusta coffee
Source: Data Brief. 2020 Jan 31;29:105219. doi: 10.1016/j.dib.2020.105219 (PMC7016368; doi:10.1016/j.dib.2020.105219)
Supplement: Multimedia component 1 [file mmc1.xml]

<?xml version="1.0" encoding="utf-8" standalone="no"?>
<data>
  <datasets>
    <author>tati@sith.itb.ac.id;tatisubahar@gmail.com</author>
    <type>0</type>
    <dataset>
      <value>6</value>
      <reason>Other (please explain)</reason>
      <comments>"I have submitted my raw data as a supplementary data file along with my manuscript."

</comments>
    </dataset>
  </datasets>
</data>
